# Supplementary material for: Anisotropic Resistivity Size Effect in Epitaxial Mo(001) and Mo(011) Layers
Source: Nanomaterials (Basel). 2023 Mar 7;13(6):957. doi: 10.3390/nano13060957 (PMC10052566; doi:10.3390/nano13060957)
Supplement: Supplementary file 1 [file nanomaterials-13-00957-s001.zip]

Archive with 1 entries (1 files):
- nanomaterials-2220349-supplementary.pdf
